# Supplementary material for: Monitoring and manipulating cellular crosstalk during kidney fibrosis inside a 3D in vitro co-culture
Source: Sci Rep. 2017 Nov 3;7:14490. doi: 10.1038/s41598-017-12683-y (PMC5670242; doi:10.1038/s41598-017-12683-y)
Supplement: Supplementary file 2 — Table T1 [file 41598_2017_12683_MOESM2_ESM.xlsx]

## Sheet: Pathways Table
Pathways	AA 8 h	AA 24 h	CycloA 8 h	CycloA 24 h
ABCA_transporters_in_lipid_homeostasis_REACTOME	0.64	0.29	-0.31	0.03
ABC_family_proteins_mediated_transport_REACTOME	1.12	0.71	-0.31	0.36
ADP_signalling_through_P2Y_purinoceptor_1_REACTOME	-0.46	-0.51	-0.03	-0.09
AKT_mediated_inactivation_of_FOXO1A_REACTOME	0.01	-0.03	0.02	-0.05
AKT_phosphorylates_targets_in_the_cytosol_REACTOME	0.09	0.26	0.06	-0.06
AKT_phosphorylates_targets_in_the_nucleus_REACTOME	-0.21	-0.06	0.04	-0.01
ALK1_pathway_NCI_NATURE	-0.82	-0.01	-0.08	0.77
ALK1_signaling_events_NCI_NATURE	-0.83	-0.01	-0.09	0.8
ALK2_signaling_events_NCI_NATURE	-0.47	-0.23	0.07	0.01
APC_C_Cdc20_mediated_degradation_of_Cyclin_B_REACTOME	-0.16	-0.2	0.03	-0.06
APC_C_mediated_degradation_of_cell_cycle_proteins_REACTOME	-0.38	-0.37	0.02	-0.13
ARMS_mediated_activation_REACTOME	-0.17	0.06	0.28	0.2
ATF4_activates_genes_REACTOME	-0.34	-0.53	0.01	-0.04
ATF_2_transcription_factor_network_NCI_NATURE	-0.96	-0.86	0.01	0.06
ATM_mediated_phosphorylation_of_repair_proteins_REACTOME	-0.03	0.4	0.12	0.14
ATM_mediated_response_to_DNA_double_strand_break_REACTOME	-0.03	0.4	0.12	0.14
Abacavir_transmembrane_transport_REACTOME	-0.09	0.04	-0.11	-0.27
Abacavir_transport_and_metabolism_REACTOME	-0.29	-0.2	-0.04	-0.22
Activated_NOTCH1_Transmits_Signal_to_the_Nucleus_REACTOME	0.26	0.66	0.1	0.1
Activated_TLR4_signalling_REACTOME	-1.26	-0.67	-0.25	-0.08
Activation__myristolyation_of_BID_and_translocation_to_mitochondria_REACTOME	0.03	0.1	0.03	0.5
Activation__translocation_and_oligomerization_of_BAX_REACTOME	0.32	-0.1	0.07	0.12
Activation_and_oligomerization_of_BAK_protein_REACTOME	0	-0.15	0.01	-0.03
Activation_of_ATR_in_response_to_replication_stress_REACTOME	0.01	0.17	0.04	-0.06
Activation_of_BAD_and_translocation_to_mitochondria_REACTOME	-0.01	-0.06	0.1	0.07
Activation_of_BH3_only_proteins_REACTOME	0.25	0.45	0.3	0.18
Activation_of_BIM_and_translocation_to_mitochondria_REACTOME	0	0.44	0.15	0.06
Activation_of_BMF_and_translocation_to_mitochondria_REACTOME	-0.41	0.04	0.1	0.1
Activation_of_Ca_permeable_Kainate_Receptor_REACTOME	-0.23	-0.02	0.02	-0.09
Activation_of_NIMA_Kinases_NEK9__NEK6__NEK7_REACTOME	-0.31	-0.53	-0.01	-0.22
Activation_of_NMDA_receptor_upon_glutamate_binding_and_postsynaptic_events_REACTOME	-0.43	-0.21	0.03	-0.05
Activation_of_NOXA_and_translocation_to_mitochondria_REACTOME	0.43	0.43	0.02	-0.02
Activation_of_PKB_REACTOME	0.17	0.16	-0.01	-0.07
Activation_of_PUMA_and_translocation_to_mitochondria_REACTOME	0.4	0.46	0.15	0.1
Activation_of_RAS_in_B_cells_REACTOME	-0.02	0.17	0.12	-0.02
Activation_of_Rac_REACTOME	-0.42	-0.57	-0.08	-0.17
Activation_of_caspases_through_apoptosome_mediated_cleavage_REACTOME	-0.32	-0.17	-0.02	-0.03
Activation_of_gene_expression_by_SREBF__SREBP__REACTOME	-0.19	-0.22	-0.01	0.1
Activation_of_the_AP_1_family_of_transcription_factors_REACTOME	-0.3	0.1	-0.11	0.3
Adherens_junctions_interactions_REACTOME	-0.54	-1.29	-0.11	-0.39
Advanced_glycosylation_endproduct_receptor_signaling_REACTOME	0.53	0	-0.76	-0.53
Alpha6Beta4Integrin_CELL_MAP	-0.6	-0.33	-0.11	-0.18
Alternative_NF_kappaB_pathway_NCI_NATURE	-0.41	-0.29	0.04	-0.05
Amine_Oxidase_reactions_REACTOME	-0.42	-0.44	-0.04	-0.53
Amino_acid_and_oligopeptide_SLC_transporters_REACTOME	0.97	0.66	-0.08	-0.15
Amino_acid_transport_across_the_plasma_membrane_REACTOME	0.76	0.41	-0.19	-0.23
Anchoring_fibril_formation_REACTOME	0.76	0.33	-0.25	0.2
Anchoring_of_the_basal_body_to_the_plasma_membrane_REACTOME	-0.11	-0.1	0.02	-0.02
AndrogenReceptor_CELL_MAP	-0.51	-0.52	-0.15	0.52
Androgen_mediated_signaling_NCI_NATURE	-1.62	-0.6	-0.07	0.26
Angiopoietin_receptor_Tie2_mediated_signaling_NCI_NATURE	-0.23	0.15	-0.04	-0.31
Antiviral_mechanism_by_IFN_stimulated_genes_REACTOME	0.39	0.89	0.08	0.5
Apoptosis_REACTOME	-0.97	-0.19	0.11	0.17
Apoptotic_cleavage_of_cell_adhesion__proteins_REACTOME	-0.28	-0.31	-0.09	-0.24
Apoptotic_cleavage_of_cellular_proteins_REACTOME	-0.79	-0.67	-0.21	-0.33
Apoptotic_execution__phase_REACTOME	-0.79	-0.66	-0.2	-0.34
Apoptotic_factor_mediated_response_REACTOME	-0.65	-0.37	-0.03	-0.04
Arf6_downstream_pathway_NCI_NATURE	-0.3	-0.44	-0.19	-0.17
Arf6_signaling_events_NCI_NATURE	0.01	0.09	-0.09	0.8
Arf6_trafficking_events_NCI_NATURE	0.01	0.09	-0.09	0.8
Assembly_of_collagen_fibrils_and_other_multimeric_structures_REACTOME	0.43	0.36	0.04	0.31
Assembly_of_the_RAD50_MRE11_NBS1_complex_at_DNA_double_strand_breaks_REACTOME	-0.33	0.04	0.02	-0.03
Atypical_NF_kappaB_pathway_NCI_NATURE	-0.85	-0.32	0.1	0.1
Aurora_A_signaling_NCI_NATURE	-0.34	0.58	0.64	0.09
Aurora_B_signaling_NCI_NATURE	-0.27	-0.35	-0.3	-0.44
Axon_guidance_REACTOME	-1.17	-1.08	-0.19	0.21
Axonal_growth_inhibition__RHOA_activation__REACTOME	-0.09	0.29	0.01	0.3
BARD1_signaling_events_NCI_NATURE	-0.06	0.25	0.11	-0.01
BCR_signaling_pathway_NCI_NATURE	-0.94	-0.43	0	0.1
BH3_only_proteins_associate_with_and_inactivate_anti_apoptotic_BCL_2_members_REACTOME	-0.03	-0.2	0.15	0.02
BMAL1_CLOCK_NPAS2_activates_circadian_gene_expression_REACTOME	-0.22	-0.28	0.05	0.08
BMP_receptor_signaling_NCI_NATURE	-0.41	0.03	-0.13	0.32
Base_Excision_Repair_REACTOME	0.14	0.09	-0.05	-0.03
Base_Excision_Repair__AP_Site_Formation_REACTOME	0	-0.06	-0.09	-0.05
Base_free_sugar_phosphate_removal_via_the_single_nucleotide_replacement_pathway_REACTOME	0.15	0.08	-0.06	-0.03
Basigin_interactions_REACTOME	1.05	0.93	0.19	0.21
Beta_catenin_phosphorylation_cascade_REACTOME	-0.25	-0.11	0.04	-0.04
Beta_oxidation_of_very_long_chain_fatty_acids_REACTOME	0.06	0.12	0.01	0.03
Bile_salt_and_organic_anion_SLC_transporters_REACTOME	0.17	0.26	0.04	-0.09
Biogenic_amines_are_oxidatively_deaminated_to_aldehydes_by_MAOA_and_MAOB_REACTOME	-0.42	-0.44	-0.04	-0.53
Branched_chain_amino_acid_catabolism_REACTOME	-0.34	-0.3	-0.06	-0.16
CD28_co_stimulation_REACTOME	-0.28	0.02	0.04	0.04
CD28_dependent_PI3K_Akt_signaling_REACTOME	-0.12	0.14	0.05	0.06
CD28_dependent_Vav1_pathway_REACTOME	-0.03	-0.03	0.01	-0.02
CD40_CD40L_signaling_NCI_NATURE	-0.38	0.18	0.2	0.25
CDC42_signaling_events_NCI_NATURE	-1.78	-1.57	-0.12	0.19
CHL1_interactions_REACTOME	-0.31	-0.3	-0.02	-0.04
CREB_phosphorylation_through_the_activation_of_Adenylate_Cyclase_REACTOME	-0.27	-0.1	-0.04	-0.04
CREB_phosphorylation_through_the_activation_of_CaMKK_REACTOME	-0.29	-0.09	0.01	-0.05
CREB_phosphorylation_through_the_activation_of_Ras_REACTOME	-0.5	-0.24	0.03	-0.06
CRMPs_in_Sema3A_signaling_REACTOME	-0.21	-0.24	-0.01	-0.07
CXCR4_mediated_signaling_events_NCI_NATURE	-0.47	0.06	0.09	0.23
C_MYC_pathway_NCI_NATURE	0.62	1.33	0.29	0.69
Ca2+_pathway_REACTOME	-0.61	-0.55	-0.15	-0.22
CaMK_IV_mediated_phosphorylation_of_CREB_REACTOME	-0.29	-0.09	0.01	-0.05
CaM_pathway_REACTOME	0.01	0.15	0.03	0.01
Ca_dependent_events_REACTOME	-0.22	-0.33	-0.01	-0.14
Calmodulin_induced_events_REACTOME	0.01	0.15	0.03	0.01
Cam_PDE_1_activation_REACTOME	-0.23	-0.02	0.02	-0.09
Canonical_NF_kappaB_pathway_NCI_NATURE	-0.65	0.15	0.5	0.19
Canonical_Wnt_signaling_pathway_NCI_NATURE	-0.64	-0.48	0.05	0.54
Carnitine_synthesis_REACTOME	-0.21	-0.15	-0.02	-0.08
Caspase_8_activation_by_cleavage_REACTOME	-0.22	0.53	0.1	0.17
Caspase_cascade_in_apoptosis_NCI_NATURE	-0.44	-0.38	0.05	0.02
Caspase_mediated_cleavage_of_cytoskeletal_proteins_REACTOME	-0.43	-0.4	-0.22	-0.26
Cell_Cell_communication_REACTOME	-0.53	-0.65	-0.08	0.03
Cell_Cycle_REACTOME	-0.63	-0.01	0.54	0.41
Cell_Cycle_Checkpoints_REACTOME	-0.21	-0.06	0.17	-0.02
Cell_Cycle__Mitotic_REACTOME	-0.52	-0.36	0.14	0.06
Cell_cell_junction_organization_REACTOME	0.27	-0.41	0.33	0.11
Cell_death_signalling_via_NRAGE__NRIF_and_NADE_REACTOME	-0.29	0.22	0.11	0.32
Cell_junction_organization_REACTOME	0.19	-0.57	-0.21	-0.08
Cell_surface_interactions_at_the_vascular_wall_REACTOME	0.38	0.67	0.07	-0.02
Cellular_Senescence_REACTOME	-0.55	0.07	0.09	0.26
Cellular_response_to_hypoxia_REACTOME	0.59	1.01	0.19	-0.09
Cellular_responses_to_stress_REACTOME	-0.34	0.57	0.46	0.45
Cellular_roles_of_Anthrax_toxin_NCI_NATURE	-0.12	-0.07	0.37	-0.11
Centrosome_maturation_REACTOME	-0.22	-0.27	0.02	-0.08
Ceramide_signaling_pathway_NCI_NATURE	-0.1	0.07	0.45	0.34
Chk1_Chk2_Cds1__mediated_inactivation_of_Cyclin_B_Cdk1_complex_REACTOME	-0.42	-0.39	0.01	-0.22
Chromatin_modifying_enzymes_REACTOME	-0.15	0.02	0.09	0.06
Chromatin_organization_REACTOME	-0.15	0.02	0.09	0.06
Chromosome_Maintenance_REACTOME	0.51	0.92	0.76	0.76
Chylomicron_mediated_lipid_transport_REACTOME	0.51	0.39	-0.27	0.06
Circadian_Clock_REACTOME	-0.7	-0.51	0.08	0.08
Circadian_rhythm_pathway_NCI_NATURE	-0.14	-0.07	0.02	-0.1
Class_IB_PI3K_non_lipid_kinase_events_NCI_NATURE	-0.03	0.06	-0.02	0.02
Class_I_PI3K_signaling_events_NCI_NATURE	-1.62	-0.22	-0.01	1.52
Class_I_PI3K_signaling_events_mediated_by_Akt_NCI_NATURE	-0.97	0.12	0.65	1.74
Cleavage_of_the_damaged_purine_REACTOME	0	-0.06	-0.09	-0.05
Cobalamin__Cbl__vitamin_B12__transport_and_metabolism_REACTOME	-0.15	0.03	-0.04	0.04
Condensation_of_Prometaphase_Chromosomes_REACTOME	-0.19	-0.31	0.03	-0.13
Condensation_of_Prophase_Chromosomes_REACTOME	-0.36	-0.52	0	-0.17
Constitutive_PI3K_AKT_Signaling_in_Cancer_REACTOME	-0.99	-0.38	-0.47	-0.07
Constitutive_Signaling_by_EGFRvIII_REACTOME	-0.51	-0.27	0.07	0.47
Constitutive_Signaling_by_Ligand_Responsive_EGFR_Cancer_Variants_REACTOME	-0.51	-0.27	0.07	0.47
Constitutive_Signaling_by_NOTCH1_HD+PEST_Domain_Mutants_REACTOME	-0.17	0.29	0.15	0.08
Constitutive_Signaling_by_NOTCH1_HD_Domain_Mutants_REACTOME	0.26	0.66	0.1	0.1
Constitutive_Signaling_by_NOTCH1_PEST_Domain_Mutants_REACTOME	-0.17	0.29	0.15	0.08
Constitutive_Signaling_by_NOTCH1_t_7;9__NOTCH1_M1580_K2555__Translocation_Mutant_REACTOME	0.26	0.66	0.1	0.1
Coregulation_of_Androgen_receptor_activity_NCI_NATURE	-0.21	-0.11	0.03	-0.02
Cyclin_A_B1_associated_events_during_G2_M_transition_REACTOME	-0.22	-0.27	0.02	-0.05
Cyclin_B2_mediated_events_REACTOME	-0.02	0.04	0.04	-0.04
Cyclin_D_associated_events_in_G1_REACTOME	0.39	0.29	0.09	0.15
Cytochrome_c_mediated_apoptotic_response_REACTOME	-0.32	-0.17	-0.02	-0.03
Cytosolic_sensors_of_pathogen_associated_DNA_REACTOME	-0.4	-0.26	-0.48	-0.25
DAG_and_IP3_signaling_REACTOME	-0.07	-0.01	0.03	0.07
DAP12_interactions_REACTOME	-1.31	-0.61	-0.26	0.01
DAP12_signaling_REACTOME	-1.34	-0.65	-0.29	0
DCC_mediated_attractive_signaling_REACTOME	-0.68	-0.69	-0.05	0.02
DEx_H_box_helicases_activate_type_I_IFN_and_inflammatory_cytokines_production_REACTOME	-0.21	-0.3	-0.47	-0.3
DNA_Damage_Telomere_Stress_Induced_Senescence_REACTOME	-0.22	-0.21	0.12	-0.05
DNA_Repair_REACTOME	0.2	0.6	0.18	-0.04
DNA_Replication_REACTOME	0.01	0.15	0.12	0.03
DNA_strand_elongation_REACTOME	0.38	0.65	0.14	-0.02
DSCAM_interactions_REACTOME	-0.47	-0.19	0.05	0.01
Death_Receptor_Signalling_REACTOME	0.49	1.31	0.58	0.16
Defective_AMN_causes_hereditary_megaloblastic_anemia_1_REACTOME	-0.3	0.21	0.08	0.31
Defective_B3GAT3_causes_JDSSDHD_REACTOME	-0.53	-0.31	0	-0.33
Defective_B4GALT1_causes_B4GALT1_CDG__CDG_2d__REACTOME	-0.53	-0.31	0	-0.33
Defective_B4GALT7_causes_EDS__progeroid_type_REACTOME	-0.53	-0.31	0	-0.33
Defective_BTD_causes_biotidinase_deficiency_REACTOME	-0.3	0.21	0.08	0.31
Defective_CD320_causes_methylmalonic_aciduria_REACTOME	-0.3	0.21	0.08	0.31
Defective_CHST14_causes_EDS__musculocontractural_type_REACTOME	-0.53	-0.31	0	-0.33
Defective_CHST3_causes_SEDCJD_REACTOME	-0.53	-0.31	0	-0.33
Defective_CHST6_causes_MCDC1_REACTOME	-0.53	-0.31	0	-0.33
Defective_CHSY1_causes_TPBS_REACTOME	-0.53	-0.31	0	-0.33
Defective_CUBN_causes_hereditary_megaloblastic_anemia_1_REACTOME	-0.3	0.21	0.08	0.31
Defective_EXT1_causes_exostoses_1__TRPS2_and_CHDS_REACTOME	-0.53	-0.31	0	-0.33
Defective_EXT2_causes_exostoses_2_REACTOME	-0.53	-0.31	0	-0.33
Defective_GIF_causes_intrinsic_factor_deficiency_REACTOME	-0.3	0.21	0.08	0.31
Defective_HLCS_causes_multiple_carboxylase_deficiency_REACTOME	-0.3	0.21	0.08	0.31
Defective_LMBRD1_causes_methylmalonic_aciduria_and_homocystinuria_type_cblF_REACTOME	-0.3	0.21	0.08	0.31
Defective_MMAA_causes_methylmalonic_aciduria_type_cblA_REACTOME	-0.3	0.21	0.08	0.31
Defective_MMAB_causes_methylmalonic_aciduria_type_cblB_REACTOME	-0.3	0.21	0.08	0.31
Defective_MMACHC_causes_methylmalonic_aciduria_and_homocystinuria_type_cblC_REACTOME	-0.3	0.21	0.08	0.31
Defective_MMADHC_causes_methylmalonic_aciduria_and_homocystinuria_type_cblD_REACTOME	-0.3	0.21	0.08	0.31
Defective_MTRR_causes_methylmalonic_aciduria_and_homocystinuria_type_cblE_REACTOME	-0.3	0.21	0.08	0.31
Defective_MTR_causes_methylmalonic_aciduria_and_homocystinuria_type_cblG_REACTOME	-0.3	0.21	0.08	0.31
Defective_MUT_causes_methylmalonic_aciduria_mut_type_REACTOME	-0.3	0.21	0.08	0.31
Defective_PAPSS2_causes_SEMD_PA_REACTOME	-0.53	-0.31	0	-0.33
Defective_SLC26A2_causes_chondrodysplasias_REACTOME	-0.53	-0.31	0	-0.33
Defective_TCN2_causes_hereditary_megaloblastic_anemia_REACTOME	-0.3	0.21	0.08	0.31
Defects_in_biotin__Btn__metabolism_REACTOME	-0.3	0.21	0.08	0.31
Defects_in_cobalamin__B12__metabolism_REACTOME	-0.3	0.21	0.08	0.31
Defects_in_vitamin_and_cofactor_metabolism_REACTOME	-0.3	0.21	0.08	0.31
Degradation_of_the_extracellular_matrix_REACTOME	-0.03	-0.05	-0.2	0.02
Depolymerisation_of_the_Nuclear_Lamina_REACTOME	-0.29	-0.37	0.05	0.02
Deposition_of_new_CENPA_containing_nucleosomes_at_the_centromere_REACTOME	-0.05	-0.04	0	0.01
Depurination_REACTOME	0	-0.06	-0.09	-0.05
Detoxification_of_Reactive_Oxygen_Species_REACTOME	0.22	0.09	-0.01	-0.07
Developmental_Biology_REACTOME	-0.67	-0.7	0.39	1.12
Dimerization_of_procaspase_8_REACTOME	-0.22	0.53	0.1	0.17
Direct_p53_effectors_NCI_NATURE	-0.24	0.08	0.64	0.43
Disease_REACTOME	-0.12	-0.5	-0.53	-0.71
Diseases_associated_with_glycosaminoglycan_metabolism_REACTOME	-0.53	-0.31	0	-0.33
Diseases_associated_with_visual_transduction_REACTOME	0.73	0.27	-0.09	0.04
Diseases_of_glycosylation_REACTOME	-0.56	-0.3	0.06	-0.27
Displacement_of_DNA_glycosylase_by__APE1_REACTOME	0.15	0.08	-0.06	-0.03
Dissolution_of_Fibrin_Clot_REACTOME	0.34	-0.16	0.19	0.11
Dopamine_clearance_from_the_synaptic_cleft_REACTOME	0.89	0.44	0.01	0.03
Double_Strand_Break_Repair_REACTOME	0.13	0.78	0.16	0.1
Downregulation_of_ERBB2_ERBB3_signaling_REACTOME	0.04	0.26	0.01	0.04
Downregulation_of_SMAD2_3_SMAD4_transcriptional_activity_REACTOME	-0.23	-0.23	0.03	-0.09
Downstream_signal_transduction_REACTOME	-1.21	-0.39	-0.38	0.09
Downstream_signaling_events_of_B_Cell_Receptor__BCR__REACTOME	-1.08	-0.41	-0.27	0.03
Downstream_signaling_of_activated_FGFR_REACTOME	-1.36	-0.5	-0.37	0.05
Dual_incision_reaction_in_GG_NER_REACTOME	0.39	0.23	0.03	0.02
Dual_incision_reaction_in_TC_NER_REACTOME	-0.01	-0.08	-0.05	-0.04
E2F_enabled_inhibition_of_pre_replication_complex_formation_REACTOME	-0.16	-0.2	0.03	-0.06
E2F_mediated_regulation_of_DNA_replication_REACTOME	-0.24	-0.17	0.04	-0.15
E2F_transcription_factor_network_NCI_NATURE	-0.5	-0.27	0.07	0.01
EGFR1_CELL_MAP	-0.79	-0.46	-0.12	0.39
EGFR_Transactivation_by_Gastrin_REACTOME	-0.35	-0.31	0.1	0.38
EGFR_dependent_Endothelin_signaling_events_NCI_NATURE	-0.36	-0.15	-0.13	1.06
EGFR_interacts_with_phospholipase_C_gamma_REACTOME	-0.27	-0.37	-0.04	0.16
EGF_receptor__ErbB1__signaling_pathway_NCI_NATURE	-2.37	-0.88	0.06	1.61
EPHA2_forward_signaling_NCI_NATURE	-0.4	-0.1	0.01	0.42
EPHA_mediated_growth_cone_collapse_REACTOME	-0.44	-0.42	-0.23	0.06
EPHB_forward_signaling_NCI_NATURE	-0.48	-0.05	0.1	0.09
EPHB_mediated_forward_signaling_REACTOME	-0.4	-0.68	-0.28	-0.29
EPH_Ephrin_signaling_REACTOME	-0.35	-0.43	-0.32	-0.11
EPH_ephrin_mediated_repulsion_of_cells_REACTOME	0.03	0.13	0.06	0.12
EPO_signaling_pathway_NCI_NATURE	-0.58	-0.09	-0.03	0.09
ERK1_activation_REACTOME	-0.17	-0.09	0.23	0.16
ERK2_activation_REACTOME	-0.53	-0.4	0.11	0.11
ERK_activation_REACTOME	-0.22	-0.11	0.22	0.15
E_cadherin_signaling_events_NCI_NATURE	-0.94	-1.01	-0.29	-0.21
E_cadherin_signaling_in_keratinocytes_NCI_NATURE	-1.04	-0.94	-0.11	-0.16
E_cadherin_signaling_in_the_nascent_adherens_junction_NCI_NATURE	-0.75	-0.86	-0.3	-0.3
Elastic_fibre_formation_REACTOME	0.04	-0.02	0.16	-0.18
Endothelins_NCI_NATURE	-0.48	-0.14	-0.5	1.15
Energy_dependent_regulation_of_mTOR_by_LKB1_AMPK_REACTOME	0.29	0.4	0.02	0.13
Enzymatic_degradation_of_Dopamine_by_monoamine_oxidase_REACTOME	0.01	-0.16	-0.01	0.03
Enzymatic_degradation_of_dopamine_by_COMT_REACTOME	0.01	-0.16	-0.01	0.03
EphrinA_EPHA_pathway_NCI_NATURE	-0.52	-0.27	0.01	0.45
EphrinB_EPHB_pathway_NCI_NATURE	-0.94	-0.19	0.15	0.18
Ephrin_A_reverse_signaling_NCI_NATURE	-0.44	-0.4	0.01	0.05
Ephrin_B_reverse_signaling_NCI_NATURE	-1.17	-0.36	0.12	0.15
Ephrin_signaling_REACTOME	-0.53	-0.57	-0.04	-0.01
Epigenetic_regulation_of_gene_expression_REACTOME	-0.45	-0.08	0.12	0.23
ErbB1_downstream_signaling_NCI_NATURE	-2.37	-0.88	0.06	1.61
ErbB2_ErbB3_signaling_events_NCI_NATURE	-0.54	-0.11	-0.4	0.06
ErbB4_signaling_events_NCI_NATURE	-0.23	-0.09	0.07	0.07
ErbB_receptor_signaling_network_NCI_NATURE	-2.62	-1.07	-0.07	1.67
Extension_of_Telomeres_REACTOME	0.5	0.89	0.7	0.69
Extracellular_matrix_organization_REACTOME	0.16	-0.1	-0.18	-0.03
Extrinsic_Pathway_REACTOME	-0.02	1.06	0.52	0.1
FAS__CD95__signaling_pathway_NCI_NATURE	-1.68	-0.45	0.35	0.4
FBXW7_Mutants_and_NOTCH1_in_Cancer_REACTOME	-0.2	0.33	0.19	0.1
FCERI_mediated_MAPK_activation_REACTOME	-1.04	-0.55	-0.03	0.26
FCERI_mediated_NF_kB_activation_REACTOME	-0.32	-0.05	0.11	0.13
FGF_signaling_pathway_NCI_NATURE	-0.38	-0.19	-0.11	0.55
FOXM1_transcription_factor_network_NCI_NATURE	0.11	-0.14	0.23	0.76
FRS2_mediated_cascade_REACTOME	0.36	0.84	0.22	0.13
Fanconi_Anemia_pathway_REACTOME	0.24	0.61	0.16	0.14
FasL__CD95L_signaling_REACTOME	0.09	0.47	0.05	0.02
Fatty_Acyl_CoA_Biosynthesis_REACTOME	-0.15	-0.08	0.03	0.03
Fatty_acid__triacylglycerol__and_ketone_body_metabolism_REACTOME	-0.21	0.15	-0.23	0.1
Fc_epsilon_receptor_I_signaling_in_mast_cells_NCI_NATURE	-0.89	-0.51	0.02	0.4
Fc_epsilon_receptor__FCERI__signaling_REACTOME	-2.28	-1.15	-0.6	0.22
Fertilization_REACTOME	0.06	-0.25	-0.05	-0.07
Formation_of_Senescence_Associated_Heterochromatin_Foci__SAHF__REACTOME	0.24	0	0.08	-0.01
Formation_of_annular_gap_junctions_REACTOME	-0.47	-0.25	-0.07	0.02
Formation_of_apoptosome_REACTOME	-0.3	-0.17	-0.03	-0.01
Formation_of_incision_complex_in_GG_NER_REACTOME	0.39	0.23	0.03	0.02
Formation_of_transcription_coupled_NER__TC_NER__repair_complex_REACTOME	-0.01	-0.08	-0.05	-0.04
Formyl_peptide_receptors_bind_formyl_peptides_and_many_other_ligands_REACTOME	-0.28	-0.32	-0.52	-0.02
FoxO_family_signaling_NCI_NATURE	-0.03	0.03	0.07	-0.08
Frs2_mediated_activation_REACTOME	-0.04	0.19	0.29	0.3
G0_and_Early_G1_REACTOME	-0.58	-0.47	0.05	-0.15
G1_Phase_REACTOME	0.39	0.29	0.09	0.15
G1_S_DNA_Damage_Checkpoints_REACTOME	-0.22	-0.12	0.1	0.03
G1_S_Specific_Transcription_REACTOME	0	0.2	0.04	-0.12
G1_S_Transition_REACTOME	-0.14	-0.11	0.09	-0.12
G2_M_Checkpoints_REACTOME	-0.17	0.05	0.12	-0.02
G2_M_DNA_damage_checkpoint_REACTOME	-0.52	-0.4	0.08	0.01
G2_M_DNA_replication_checkpoint_REACTOME	-0.19	-0.31	0.03	-0.13
G2_M_Transition_REACTOME	-0.63	-0.51	-0.14	-0.06
GAB1_signalosome_REACTOME	-0.96	-0.36	-0.46	-0.05
GP1b_IX_V_activation_signalling_REACTOME	-0.04	0.22	0.01	0.08
GRB2_events_in_EGFR_signaling_REACTOME	-0.68	-0.62	0.18	0.23
GRB2_events_in_ERBB2_signaling_REACTOME	-1.17	-0.89	0.17	-0.19
GRB7_events_in_ERBB2_signaling_REACTOME	-0.13	0.02	0.02	0.07
G_alpha__12_13__signalling_events_REACTOME	-0.28	-0.13	0.05	0.05
G_protein_mediated_events_REACTOME	-0.16	-0.19	0.02	-0.05
Gap_filling_DNA_repair_synthesis_and_ligation_in_GG_NER_REACTOME	-0.03	0.12	0.09	0.05
Gap_filling_DNA_repair_synthesis_and_ligation_in_TC_NER_REACTOME	-0.03	0.12	0.09	0.05
Gap_junction_degradation_REACTOME	-0.47	-0.25	-0.07	0.02
Gap_junction_trafficking_REACTOME	-0.46	-0.57	-0.43	0.04
Gap_junction_trafficking_and_regulation_REACTOME	-0.4	-0.5	-0.43	0.08
Gastrin_CREB_signalling_pathway_via_PKC_and_MAPK_REACTOME	-0.44	-0.6	-0.15	0.25
Gene_Expression_REACTOME	-0.56	-0.11	0.09	0.78
Generic_Transcription_Pathway_REACTOME	-0.24	-0.03	-0.14	0.42
Global_Genomic_NER__GG_NER__REACTOME	0.48	0.39	0.11	0.06
Glucocorticoid_receptor_regulatory_network_NCI_NATURE	0.64	0.57	-0.11	0.61
Glucocorticoid_receptor_signaling_NCI_NATURE	0.64	0.57	-0.11	0.61
Gluconeogenesis_REACTOME	-0.26	-0.32	-0.53	-0.55
Glucose_metabolism_REACTOME	-0.29	-0.25	-0.44	-0.49
Glucose_transport_REACTOME	0.09	-0.05	0.05	0.05
Glutamate_Neurotransmitter_Release_Cycle_REACTOME	-0.05	-0.09	0.02	0.01
Glutathione_conjugation_REACTOME	-0.07	-0.28	-0.46	-0.46
Glutathione_synthesis_and_recycling_REACTOME	0.24	0.26	-0.17	0.08
Glycogen_breakdown__glycogenolysis__REACTOME	-0.23	-0.02	0.02	-0.09
Glycogen_storage_diseases_REACTOME	-0.6	-0.56	-0.3	-0.9
Glycosaminoglycan_metabolism_REACTOME	-0.53	-0.31	0	-0.33
Glypican_1_network_NCI_NATURE	-2.91	-1.1	0.09	1.63
Glypican_2_network_NCI_NATURE	0.38	0.29	0.07	-0.02
Glypican_3_network_NCI_NATURE	-0.94	-0.69	0	0.52
Glypican_pathway_NCI_NATURE	-2.72	-0.93	0.28	2.06
Golgi_Cisternae_Pericentriolar_Stack_Reorganization_REACTOME	0.07	-0.21	0.05	-0.22
Growth_hormone_receptor_signaling_REACTOME	0.03	0.13	0.11	0.06
HDL_mediated_lipid_transport_REACTOME	0.47	0.26	-0.34	-0.14
HIF_1_alpha_transcription_factor_network_NCI_NATURE	0.44	0.29	-0.06	0.22
HIF_2_alpha_transcription_factor_network_NCI_NATURE	0.25	0.89	0.13	-0.19
HIV_1_Nef__Negative_effector_of_Fas_and_TNF_alpha_NCI_NATURE	-0.35	-0.05	0.31	0.02
HS_GAG_biosynthesis_REACTOME	0.38	0.27	0.05	0.04
HS_GAG_degradation_REACTOME	-0.12	0.02	0.07	0.01
Hedgehog_CELL_MAP	-0.65	-0.56	-0.07	-0.21
Hedgehog_signaling_events_mediated_by_Gli_proteins_NCI_NATURE	0.04	0.08	0.15	0.02
Hemostasis_REACTOME	-0.19	-0.1	-0.18	0.04
Heparan_sulfate_heparin__HS_GAG__metabolism_REACTOME	-0.64	-0.6	-0.07	-0.51
Hexose_transport_REACTOME	0.2	-0.08	0.17	-0.23
Homologous_DNA_pairing_and_strand_exchange_REACTOME	-0.01	0.29	0.08	-0.01
Homologous_Recombination_Repair_REACTOME	0.12	0.79	0.21	0.14
Homologous_recombination_repair_of_replication_independent_double_strand_breaks_REACTOME	0.12	0.79	0.21	0.14
Host_Interactions_with_Influenza_Factors_REACTOME	0.13	0.09	0.04	0.06
HuR_stabilizes_mRNA_REACTOME	-0.52	-0.57	-0.04	-0.04
Hyaluronan_biosynthesis_and_export_REACTOME	-0.12	0.14	-0.05	0.04
Hypoxic_and_oxygen_homeostasis_regulation_of_HIF_1_alpha_NCI_NATURE	0.42	0.43	-0.04	0.16
IFN_gamma_pathway_NCI_NATURE	-1.57	-0.56	-0.26	1.69
IGF1R_signaling_cascade_REACTOME	0.08	1.37	0.38	0.63
IGF1_pathway_NCI_NATURE	-0.04	0.09	-0.09	0.88
IKK_complex_recruitment_mediated_by_RIP1_REACTOME	-1.02	-0.54	0.01	0.03
IL1_mediated_signaling_events_NCI_NATURE	-0.47	0.09	-0.12	0.42
IL23_mediated_signaling_events_NCI_NATURE	-0.32	-0.13	0.17	-0.11
IL2_mediated_signaling_events_NCI_NATURE	-0.12	0.56	0.62	0.74
IL2_signaling_events_mediated_by_PI3K_NCI_NATURE	-0.74	0.37	0.76	0.41
IL6_mediated_signaling_events_NCI_NATURE	-0.41	-0.21	-0.22	0.32
IRAK1_recruits_IKK_complex_REACTOME	-0.13	0.4	0.09	0.21
IRAK1_recruits_IKK_complex_upon_TLR7_8_or_9_stimulation_REACTOME	-0.13	0.4	0.09	0.21
IRAK2_mediated_activation_of_TAK1_complex_REACTOME	-0.54	0.1	0.09	0.16
IRAK2_mediated_activation_of_TAK1_complex_upon_TLR7_8_or_9_stimulation_REACTOME	-0.54	0.1	0.09	0.16
IRF3_mediated_induction_of_type_I_IFN_REACTOME	-0.1	-0.07	0.01	0.02
IRS_mediated_signalling_REACTOME	0.3	1.66	0.35	0.6
IRS_related_events_REACTOME	0.18	1.44	0.33	0.56
IRS_related_events_triggered_by_IGF1R_REACTOME	0.08	1.37	0.38	0.63
ISG15_antiviral_mechanism_REACTOME	0.39	0.89	0.08	0.5
Import_of_palmitoyl_CoA_into_the_mitochondrial_matrix_REACTOME	0.22	0.23	0.01	0.02
Inactivation_of_Cdc42_and_Rac_REACTOME	-0.51	-0.67	-0.09	-0.17
Inflammasomes_REACTOME	-0.23	-0.2	0.04	-0.03
Inhibition_of_HSL_REACTOME	0.17	0.16	-0.01	-0.07
Inhibition_of_PKR_REACTOME	0.02	0.2	0.08	0.12
Inhibition_of_Signaling_by_Overexpressed_EGFR_REACTOME	-0.29	-0.49	-0.09	0.16
Inhibition_of_TSC_complex_formation_by_PKB_REACTOME	0.37	0.41	0.03	0.04
Innate_Immune_System_REACTOME	-1.14	-0.62	-0.17	0.14
Insulin_Pathway_NCI_NATURE	0.01	0.09	-0.09	0.8
Insulin_like_Growth_Factor_2_mRNA_Binding_Proteins__IGF2BPs_IMPs_VICKZs__bind_RNA_REACTOME	-0.12	-0.21	0.12	0.09
Insulin_mediated_glucose_transport_NCI_NATURE	-0.07	0.07	0	-0.09
Insulin_receptor_signalling_cascade_REACTOME	0.13	1.34	0.33	0.54
Integrin_cell_surface_interactions_REACTOME	-0.07	-0.25	-0.08	-0.21
Integrins_in_angiogenesis_NCI_NATURE	-0.9	-0.54	-0.32	0.85
Interaction_between_L1_and_Ankyrins_REACTOME	0.38	0.18	0.09	0.12
Interactions_of_Rev_with_host_cellular_proteins_REACTOME	-0.05	-0.04	0	0.01
Interconversion_of_polyamines_REACTOME	-0.17	-0.08	0.05	0.19
Interleukin_1_processing_REACTOME	-0.48	-0.41	0.05	-0.06
Interleukin_1_signaling_REACTOME	-0.11	0.17	0.11	0.11
Interleukin_2_signaling_REACTOME	-0.63	-0.26	0	0.04
Interleukin_6_signaling_REACTOME	-0.27	-0.2	0.11	0.47
Internalization_of_ErbB1_NCI_NATURE	-2.37	-0.88	0.06	1.61
Intrinsic_Pathway_for_Apoptosis_REACTOME	-0.3	0.4	0.34	0.61
Ion_channel_transport_REACTOME	-0.16	-0.07	0.01	-0.22
Ion_transport_by_P_type_ATPases_REACTOME	-0.16	-0.13	-0.02	-0.03
Ionotropic_activity_of_Kainate_Receptors_REACTOME	-0.23	-0.02	0.02	-0.09
JNK__c_Jun_kinases__phosphorylation_and__activation_mediated_by_activated_human_TAK1_REACTOME	-0.34	0.45	0.1	0.18
KitReceptor_CELL_MAP	-0.94	-0.37	-0.13	0.08
L1CAM_interactions_REACTOME	-0.06	-0.3	0.17	0.13
LDL_mediated_lipid_transport_REACTOME	0.63	0.16	-0.16	-0.17
LKB1_signaling_events_NCI_NATURE	-0.26	0.04	-0.06	1.31
LPA4_mediated_signaling_events_NCI_NATURE	-0.44	-0.46	-0.06	-0.02
LPA_receptor_mediated_events_NCI_NATURE	-1.37	-0.66	0.31	0.32
LRR_FLII_interacting_protein_1__LRRFIP1__activates_type_I_IFN_production_REACTOME	-0.27	-0.05	0.08	0.07
Lagging_Strand_Synthesis_REACTOME	-0.03	0.12	0.09	0.05
Laminin_interactions_REACTOME	0.44	0	-0.13	0.18
Leading_Strand_Synthesis_REACTOME	-0.22	-0.06	0.06	0.03
Linoleic_acid__LA__metabolism_REACTOME	0.01	0.12	-0.01	0.04
Lipid_digestion__mobilization__and_transport_REACTOME	1.02	0.32	-0.31	-0.07
Lipoprotein_metabolism_REACTOME	0.7	0.33	-0.3	-0.09
Lissencephaly_gene__LIS1__in_neuronal_migration_and_development_NCI_NATURE	-0.35	-0.32	-0.02	-0.15
Localization_of_the_PINCH_ILK_PARVIN_complex_to_focal_adhesions_REACTOME	-0.08	-0.15	0	-0.03
Loss_of_Function_of_SMAD2_3_in_Cancer_REACTOME	-0.42	0.02	-0.38	-0.02
Loss_of_Function_of_SMAD4_in_Cancer_REACTOME	-0.42	0.02	-0.38	-0.02
Loss_of_Function_of_TGFBR1_in_Cancer_REACTOME	-0.42	0.02	-0.38	-0.02
Loss_of_Function_of_TGFBR2_in_Cancer_REACTOME	-0.42	0.02	-0.38	-0.02
Loss_of_Nlp_from_mitotic_centrosomes_REACTOME	-0.11	-0.1	0.02	-0.02
Loss_of_proteins_required_for_interphase_microtubule_organizationÃ‚Â from_the_centrosome_REACTOME	-0.11	-0.1	0.02	-0.02
Lysine_catabolism_REACTOME	0	-0.08	-0.05	-0.11
MAP_kinase_activation_in_TLR_cascade_REACTOME	-0.77	-0.07	0.06	0.19
MASTL_Facilitates_Mitotic_Progression_REACTOME	-0.16	-0.2	0.03	-0.06
MEK_activation_REACTOME	-0.17	0.09	0.09	0.03
MPS_IIIA___Sanfilippo_syndrome_A_REACTOME	-0.53	-0.31	0	-0.33
MPS_IIIB___Sanfilippo_syndrome_B_REACTOME	-0.53	-0.31	0	-0.33
MPS_IIIC___Sanfilippo_syndrome_C_REACTOME	-0.53	-0.31	0	-0.33
MPS_IIID___Sanfilippo_syndrome_D_REACTOME	-0.53	-0.31	0	-0.33
MPS_II___Hunter_syndrome_REACTOME	-0.53	-0.31	0	-0.33
MPS_IV___Morquio_syndrome_A_REACTOME	-0.53	-0.31	0	-0.33
MPS_IV___Morquio_syndrome_B_REACTOME	-0.53	-0.31	0	-0.33
MPS_IX___Natowicz_syndrome_REACTOME	-0.53	-0.31	0	-0.33
MPS_I___Hurler_syndrome_REACTOME	-0.53	-0.31	0	-0.33
MPS_VII___Sly_syndrome_REACTOME	-0.53	-0.31	0	-0.33
MPS_VI___Maroteaux_Lamy_syndrome_REACTOME	-0.53	-0.31	0	-0.33
MRN_complex_relocalizes_to_nuclear_foci_REACTOME	-0.33	0.04	0.02	-0.03
Meiosis_REACTOME	-0.1	0.14	0.1	0.05
Meiotic_recombination_REACTOME	-0.09	0.26	0.13	0.06
Membrane_Trafficking_REACTOME	-0.74	-0.62	-0.14	0.11
Metabolism_REACTOME	0.61	0.07	-0.58	-0.96
Metabolism_of_carbohydrates_REACTOME	-0.6	-0.56	-0.3	-0.9
Metabolism_of_folate_and_pterines_REACTOME	-0.18	-0.04	-0.04	-0.01
Metabolism_of_lipids_and_lipoproteins_REACTOME	0.65	0.38	-0.22	-0.05
Metabolism_of_nitric_oxide_REACTOME	0.1	0.16	-0.03	-0.09
Metabolism_of_nucleotides_REACTOME	-0.08	-0.07	0.1	0.03
Metabolism_of_serotonin_REACTOME	-0.04	-0.19	0.01	0.14
Metabolism_of_vitamins_and_cofactors_REACTOME	-0.3	0.21	0.08	0.31
Metabolism_of_water_soluble_vitamins_and_cofactors_REACTOME	-0.3	0.21	0.08	0.31
Methylation_REACTOME	0.04	-0.2	0.03	0.01
MicroRNA__miRNA__biogenesis_REACTOME	-0.29	-0.2	-0.02	-0.06
Microtubule_dependent_trafficking_of_connexons_from_Golgi_to_the_plasma_membrane_REACTOME	-0.32	-0.19	-0.07	0.06
Mismatch_Repair_REACTOME	-0.15	0.1	0.07	-0.01
Mismatch_repair__MMR__directed_by_MSH2_MSH3__MutSbeta__REACTOME	-0.15	0.1	0.07	-0.01
Mismatch_repair__MMR__directed_by_MSH2_MSH6__MutSalpha__REACTOME	-0.15	0.1	0.07	-0.01
Mitochondrial_biogenesis_REACTOME	-0.44	-0.25	0.04	0.04
Mitochondrial_protein_import_REACTOME	-0.13	-0.32	-0.13	-0.15
Mitotic_G1_G1_S_phases_REACTOME	0.04	0.07	0.16	0.04
Mitotic_G2_G2_M_phases_REACTOME	-0.68	-0.52	-0.17	-0.06
Mitotic_Metaphase_Anaphase_Transition_REACTOME	-0.14	-0.26	-0.05	-0.1
Mitotic_Prometaphase_REACTOME	-0.02	-0.07	0.09	-0.11
Mitotic_Prophase_REACTOME	-0.27	-0.37	0.08	-0.02
Mitotic_Telophase_Cytokinesis_REACTOME	-0.14	-0.26	-0.05	-0.1
Molecules_associated_with_elastic_fibres_REACTOME	0.01	0.1	0.3	-0.04
Mucopolysaccharidoses_REACTOME	-0.53	-0.31	0	-0.33
MyD88_Mal_cascade_initiated_on_plasma_membrane_REACTOME	-0.96	-0.53	-0.26	-0.04
MyD88_cascade_initiated_on_plasma_membrane_REACTOME	-0.91	-0.32	-0.35	-0.06
MyD88_dependent_cascade_initiated_on_endosome_REACTOME	-0.58	-0.09	-0.3	-0.04
MyD88_independent_cascade_REACTOME	-1.46	-0.7	-0.38	-0.11
Myoclonic_epilepsy_of_Lafora_REACTOME	-0.6	-0.56	-0.3	-0.9
NCAM_signaling_for_neurite_out_growth_REACTOME	-0.78	-0.36	-0.09	0.29
NF_kB_activation_through_FADD_RIP_1_pathway_mediated_by_caspase_8_and__10_REACTOME	-0.13	0.11	0.06	0.08
NF_kB_is_activated_and_signals_survival_REACTOME	0.05	0.75	0.17	0.81
NGF_signalling_via_TRKA_from_the_plasma_membrane_REACTOME	-1.35	-0.57	-0.2	-0.25
NICD_traffics_to_nucleus_REACTOME	-0.2	0	0	0.12
NOD1_2_Signaling_Pathway_REACTOME	-0.79	-0.06	0.11	0.19
NOTCH_CELL_MAP	0.34	0.33	0.03	-0.05
NOTCH1_Intracellular_Domain_Regulates_Transcription_REACTOME	-0.44	-0.08	0.1	0.06
NOTCH2_Activation_and_Transmission_of_Signal_to_the_Nucleus_REACTOME	0.5	0.58	0.09	0
NOTCH2_intracellular_domain_regulates_transcription_REACTOME	0.25	0.21	0.09	0.84
NRIF_signals_cell_death_from_the_nucleus_REACTOME	-0.56	0.56	0.17	0.82
NS1_Mediated_Effects_on_Host_Pathways_REACTOME	0.02	0.2	0.08	0.12
N_cadherin_signaling_events_NCI_NATURE	-0.38	0.33	0.19	0.23
Nectin_adhesion_pathway_NCI_NATURE	-0.86	-0.74	-0.73	0.06
Negative_epigenetic_regulation_of_rRNA_expression_REACTOME	-0.33	-0.07	0.09	0.2
Negative_regulation_of_FGFR_signaling_REACTOME	0.39	0.6	0.05	0.22
Negative_regulation_of_the_PI3K_AKT_network_REACTOME	0.27	0.35	0.04	-0.02
Negative_regulators_of_RIG_I_MDA5_signaling_REACTOME	0.22	0.33	0.05	0.13
Nephrin_Neph1_signaling_in_the_kidney_podocyte_NCI_NATURE	-0.08	-0.1	-0.14	-0.09
Netrin_1_signaling_REACTOME	-0.74	-0.77	-0.07	0.04
Netrin_mediated_repulsion_signals_REACTOME	-0.59	-0.48	-0.02	0.11
Neuronal_System_REACTOME	0.46	0.37	-0.01	-0.2
Neurotransmitter_Clearance_In_The_Synaptic_Cleft_REACTOME	0.7	0.43	-0.06	-0.05
Neurotransmitter_Receptor_Binding_And_Downstream_Transmission_In_The__Postsynaptic_Cell_REACTOME	0.14	0.15	0.07	0.01
Neurotransmitter_Release_Cycle_REACTOME	-0.17	-0.1	-0.11	-0.19
Neurotrophic_factor_mediated_Trk_receptor_signaling_NCI_NATURE	-0.52	0.16	0.42	0.12
NoRC_negatively_regulates_rRNA_expression_REACTOME	-0.13	-0.05	0.05	0.17
Non_integrin_membrane_ECM_interactions_REACTOME	0	-0.28	-0.69	-0.13
Noncanonical_Wnt_signaling_pathway_NCI_NATURE	-1.14	-0.89	0.02	0.63
Nongenotropic_Androgen_signaling_NCI_NATURE	-1.26	-0.34	0	0.24
Nonhomologous_End_joining__NHEJ__REACTOME	0.01	-0.01	-0.06	-0.06
Notch_HLH_transcription_pathway_REACTOME	-0.2	0	0	0.12
Nuclear_Envelope_Breakdown_REACTOME	-0.34	-0.43	0.04	-0.01
Nuclear_Pore_Complex__NPC__Disassembly_REACTOME	-0.19	-0.31	0.03	-0.13
Nuclear_import_of_Rev_protein_REACTOME	-0.05	-0.04	0	0.01
Nucleosome_assembly_REACTOME	-0.05	-0.04	0	0.01
Nucleotide_Excision_Repair_REACTOME	0.25	0.22	0.05	-0.01
Nucleotide_binding_domain__leucine_rich_repeat_containing_receptor__NLR__signaling_pathways_REACTOME	-0.82	-0.16	0.14	0.15
O_glycosylation_of_TSR_domain_containing_proteins_REACTOME	0.15	0.06	-0.05	-0.06
O_linked_glycosylation_REACTOME	0.35	0	0.19	-0.12
Oncogene_Induced_Senescence_REACTOME	0.43	0.64	0.14	0.04
Organelle_biogenesis_and_maintenance_REACTOME	-0.29	-0.19	0.05	0.03
Orphan_transporters_REACTOME	0.37	-0.11	-0.23	-0.35
Osteopontin_mediated_events_NCI_NATURE	-0.65	-0.61	-0.11	0.14
Oxidative_Stress_Induced_Senescence_REACTOME	-0.22	0.53	-0.02	0.28
Oxygen_dependent_asparagine_hydroxylation_of_Hypoxia_inducible_Factor_Alpha_REACTOME	-0.17	-0.26	0.03	0.09
Oxygen_dependent_proline_hydroxylation_of_Hypoxia_inducible_Factor_Alpha_REACTOME	-0.33	0.01	-0.01	-0.06
PDE3B_signalling_REACTOME	0.17	0.16	-0.01	-0.07
PDGFR_beta_signaling_pathway_NCI_NATURE	-0.56	-0.06	-0.4	0.41
PECAM1_interactions_REACTOME	-0.22	-0.18	0.1	0.19
PERK_regulates_gene_expression_REACTOME	-0.28	-0.4	0.01	-0.03
PI3K_AKT_Signaling_in_Cancer_REACTOME	-0.99	-0.38	-0.47	-0.07
PI3K_AKT_activation_REACTOME	-0.81	-0.25	-0.47	-0.04
PI3K_Cascade_REACTOME	0.47	1.51	0.14	0.43
PI3K_events_in_ERBB2_signaling_REACTOME	-0.99	-0.38	-0.47	-0.07
PI3K_events_in_ERBB4_signaling_REACTOME	-0.99	-0.38	-0.47	-0.07
PIP3_activates_AKT_signaling_REACTOME	-0.99	-0.38	-0.47	-0.07
PI_3K_cascade_REACTOME	-0.99	-0.38	-0.47	-0.07
PI_Metabolism_REACTOME	-0.37	-0.06	0.1	0.08
PKA_mediated_phosphorylation_of_CREB_REACTOME	-0.27	-0.1	-0.04	-0.04
PKB_mediated_events_REACTOME	0.15	0.68	0.07	0.45
PLCG1_events_in_ERBB2_signaling_REACTOME	-0.21	-0.29	-0.04	0.16
PLC_beta_mediated_events_REACTOME	-0.16	-0.19	0.02	-0.05
PLC_gamma1_signalling_REACTOME	0.13	0.17	0.03	0.1
PLK1_signaling_events_NCI_NATURE	-0.8	0.04	0.38	0.01
PLK3_signaling_events_NCI_NATURE	-0.35	-0.32	-0.01	-0.05
POU5F1__OCT4___SOX2__NANOG_activate_genes_related_to_proliferation_REACTOME	0.65	0.29	0.02	0.45
PRC2_methylates_histones_and_DNA_REACTOME	-0.23	0.06	0.11	0.23
Paxillin_dependent_events_mediated_by_a4b1_NCI_NATURE	-0.4	-0.19	0.09	-0.13
Paxillin_independent_events_mediated_by_a4b1_and_a4b7_NCI_NATURE	-0.51	0.17	-0.17	-0.4
Peroxisomal_lipid_metabolism_REACTOME	0	0.21	0.06	-0.02
Phospholipase_C_mediated_cascade_REACTOME	0.42	0.65	0.04	0.08
Phospholipid_metabolism_REACTOME	-0.35	-0.27	0.06	0.03
Phosphorylation_of_Emi1_REACTOME	-0.31	-0.53	-0.01	-0.22
Phosphorylation_of_the_APC_C_REACTOME	-0.26	-0.37	0.01	-0.13
Plasma_membrane_estrogen_receptor_signaling_NCI_NATURE	0.27	0.45	-0.03	0.89
Platelet_Adhesion_to_exposed_collagen_REACTOME	-0.21	-0.22	0	0.02
Polo_like_kinase_mediated_events_REACTOME	-0.52	-0.53	0.05	-0.1
Polo_like_kinase_signaling_events_in_the_cell_cycle_NCI_NATURE	-1.16	-0.27	0.38	0.01
Polymerase_switching_REACTOME	-0.22	-0.06	0.06	0.03
Polymerase_switching_on_the_C_strand_of_the_telomere_REACTOME	-0.22	-0.06	0.06	0.03
Post_NMDA_receptor_activation_events_REACTOME	-0.43	-0.21	0.03	-0.05
Post_translational_protein_modification_REACTOME	0.63	0.29	-0.07	-0.15
Pre_NOTCH_Expression_and_Processing_REACTOME	-0.01	0.45	-0.27	0.18
Pre_NOTCH_Processing_in_Golgi_REACTOME	-0.17	0	-0.03	0
Pre_NOTCH_Transcription_and_Translation_REACTOME	0.08	0.49	-0.24	0.29
Pregnenolone_biosynthesis_REACTOME	0.48	0.29	0.01	0.01
Presenilin_action_in_Notch_and_Wnt_signaling_NCI_NATURE	-0.51	0.3	-0.09	0.34
Presynaptic_phase_of_homologous_DNA_pairing_and_strand_exchange_REACTOME	-0.01	0.29	0.08	-0.01
Processing_of_DNA_ends_prior_to_end_rejoining_REACTOME	0.01	-0.01	-0.06	-0.06
Processive_synthesis_on_the_C_strand_of_the_telomere_REACTOME	0.16	0.18	0.06	0.03
Processive_synthesis_on_the_lagging_strand_REACTOME	0.16	0.18	0.06	0.03
Programmed_Cell_Death_REACTOME	-0.84	0.02	0.36	0.2
Prolonged_ERK_activation_events_REACTOME	-0.1	0.14	0.28	0.28
Proteogylcan_syndecan_mediated_signaling_events_NCI_NATURE	-1.48	-0.03	-0.09	1.96
Proton_coupled_monocarboxylate_transport_REACTOME	0.17	0.26	0.04	-0.09
Purine_catabolism_REACTOME	0.08	-0.05	0.04	-0.08
Purine_metabolism_REACTOME	-0.1	-0.15	0.04	-0.1
Purine_salvage_REACTOME	-0.25	-0.13	0.01	0
Pyrimidine_biosynthesis_REACTOME	0.14	0.18	-0.02	-0.09
Pyrimidine_metabolism_REACTOME	0.11	0.2	0.06	0.1
Pyruvate_metabolism_REACTOME	0.11	0.19	0.04	-0.01
Pyruvate_metabolism_and_Citric_Acid__TCA__cycle_REACTOME	0.11	0.19	0.04	-0.01
RAC1_signaling_pathway_NCI_NATURE	-0.98	-1.04	-0.16	-0.04
RAF_MAP_kinase_cascade_REACTOME	-0.42	-0.12	0.3	0.12
RAF_activation_REACTOME	-0.22	0	0.09	-0.03
RAF_phosphorylates_MEK_REACTOME	-0.17	0.09	0.09	0.03
REV_ERBA_represses_gene_expression_REACTOME	-0.52	-0.34	0.04	0.08
RIG_I_MDA5_mediated_induction_of_IFN_alpha_beta_pathways_REACTOME	-0.23	0.19	-0.23	0.18
RIP_mediated_NFkB_activation_via_ZBP1_REACTOME	-0.18	-0.14	-0.42	-0.26
RMTs_methylate_histone_arginines_REACTOME	0.14	0.24	0.06	0
RNA_Polymerase_I_Promoter_Clearance_REACTOME	-0.02	-0.09	0.02	0.04
RNA_Polymerase_I_Transcription_REACTOME	-0.02	-0.09	0.02	0.04
RNA_Polymerase_I_Transcription_Initiation_REACTOME	-0.22	-0.27	-0.06	0.03
RNA_Polymerase_I__RNA_Polymerase_III__and_Mitochondrial_Transcription_REACTOME	-0.02	-0.09	0.02	0.04
RNF_mutants_show_enhanced_WNT_signaling_and_proliferation_REACTOME	-0.71	-0.19	0.33	0.14
RORA_activates_circadian_gene_expression_REACTOME	-0.66	-0.47	0.04	0.09
RSK_activation_REACTOME	-0.11	-0.04	-0.04	-0.05
RXR_and_RAR_heterodimerization_with_other_nuclear_receptor_NCI_NATURE	0.36	0.21	0.09	-0.14
Rap1_signalling_REACTOME	-0.26	-0.2	-0.05	-0.02
Reactions_specific_to_the_complex_N_glycan_synthesis_pathway_REACTOME	-0.08	0.16	0.14	0.08
Receptor_ligand_binding_initiates_the_second_proteolytic_cleavage_of_Notch_receptor_REACTOME	0.13	0.43	0.08	0.11
Recognition_and_association_of_DNA_glycosylase_with_site_containing_an_affected_purine_REACTOME	0	-0.06	-0.09	-0.05
Recruitment_of_NuMA_to_mitotic_centrosomes_REACTOME	-0.19	-0.31	0.03	-0.13
Recruitment_of_mitotic_centrosome_proteins_and_complexes_REACTOME	-0.22	-0.27	0.02	-0.08
Recruitment_of_repair_and_signaling_proteins_to_double_strand_breaks_REACTOME	-0.03	0.4	0.12	0.14
Recycling_pathway_of_L1_REACTOME	0.29	0.24	0.02	0.08
Reduction_of_cytosolic_Ca++_levels_REACTOME	-0.16	-0.13	0.02	0.01
Reelin_signaling_pathway_NCI_NATURE	-0.89	-0.38	0.15	0.56
Regulated_proteolysis_of_p75NTR_REACTOME	-0.38	0.56	0.15	0.55
Regulation_by_c_FLIP_REACTOME	-0.22	0.53	0.1	0.17
Regulation_of_AMPK_activity_via_LKB1_REACTOME	0.08	0.14	-0.02	0.04
Regulation_of_Androgen_receptor_activity_NCI_NATURE	-0.86	-0.38	-0.07	0.14
Regulation_of_CDC42_activity_NCI_NATURE	-1.8	-1.58	-0.13	0.23
Regulation_of_Hypoxia_inducible_Factor__HIF__by_oxygen_REACTOME	0.59	1.01	0.19	-0.09
Regulation_of_Notch_signaling_NCI_NATURE	-0.12	0.2	0.05	0.29
Regulation_of_PAK_2p34_activity_by_PS_GAP_RHG10_REACTOME	-0.19	-0.17	-0.03	-0.04
Regulation_of_PLK1_Activity_at_G2_M_Transition_REACTOME	-0.76	-0.72	-0.31	-0.15
Regulation_of_RAC1_activity_NCI_NATURE	-0.98	-1.04	-0.16	-0.04
Regulation_of_Rheb_GTPase_activity_by_AMPK_REACTOME	0.27	0.37	0.08	0.09
Regulation_of_RhoA_activity_NCI_NATURE	-0.98	-1.04	-0.16	-0.04
Regulation_of_Telomerase_NCI_NATURE	-0.29	0.14	0.48	0.91
Regulation_of_Wnt_mediated_beta_catenin_signaling_and_target_gene_transcription_NCI_NATURE	-0.56	-0.35	0.09	0.59
Regulation_of_cholesterol_biosynthesis_by_SREBP__SREBF__REACTOME	-0.34	-0.2	0.03	0.13
Regulation_of_cytoplasmic_and_nuclear_SMAD2_3_signaling_NCI_NATURE	-0.62	0.07	-0.1	0.69
Regulation_of_gap_junction_activity_REACTOME	-0.22	-0.08	-0.08	0.1
Regulation_of_gene_expression_by_Hypoxia_inducible_Factor_REACTOME	0.82	0.85	0.22	0
Regulation_of_gene_expression_in_late_stage__branching_morphogenesis__pancreatic_bud_precursor_cells_REACTOME	0.18	0.43	0.08	0.04
Regulation_of_mitotic_cell_cycle_REACTOME	-0.38	-0.37	0.02	-0.13
Regulation_of_nuclear_SMAD2_3_signaling_NCI_NATURE	-0.62	0.07	-0.1	0.69
Regulation_of_retinoblastoma_protein_NCI_NATURE	-1.3	-1	-0.23	0.13
Regulation_of_the_Fanconi_anemia_pathway_REACTOME	0.21	0.26	0.1	0.12
Removal_of_DNA_patch_containing_abasic_residue_REACTOME	0.14	0.09	-0.05	-0.03
Removal_of_the_Flap_Intermediate_REACTOME	-0.03	0	0.03	0
Removal_of_the_Flap_Intermediate_from_the_C_strand_REACTOME	-0.03	0	0.03	0
Repair_synthesis_for_gap_filling_by_DNA_polymerase_in_TC_NER_REACTOME	-0.22	-0.06	0.06	0.03
Repair_synthesis_of_patch_~27_30_bases_long__by_DNA_polymerase_REACTOME	-0.22	-0.06	0.06	0.03
Reproduction_REACTOME	0.06	-0.25	-0.05	-0.07
Resolution_of_AP_sites_via_the_multiple_nucleotide_patch_replacement_pathway_REACTOME	0.14	0.09	-0.05	-0.03
Resolution_of_AP_sites_via_the_single_nucleotide_replacement_pathway_REACTOME	0.15	0.08	-0.06	-0.03
Resolution_of_Abasic_Sites__AP_sites__REACTOME	0.14	0.09	-0.05	-0.03
Resolution_of_D_loop_structures_REACTOME	0.19	0.18	0.03	0.02
Resolution_of_D_loop_structures_through_Holliday_junction_intermediates_REACTOME	0.19	0.18	0.03	0.02
Resolution_of_Sister_Chromatid_Cohesion_REACTOME	-0.02	-0.07	0.09	-0.11
Respiratory_electron_transport_REACTOME	-0.17	-0.11	0.01	0
Retinoic_acid_receptors_mediated_signaling_NCI_NATURE	0.42	0.61	0.27	-0.16
Retinoid_metabolism_and_transport_REACTOME	0.35	0.28	-0.2	0.06
Reversible_hydration_of_carbon_dioxide_REACTOME	-0.07	-0.13	0.02	-0.09
RhoA_signaling_pathway_NCI_NATURE	-0.98	-1.04	-0.16	-0.04
Role_of_Abl_in_Robo_Slit_signaling_REACTOME	-0.51	-0.51	-0.04	-0.07
Role_of_DCC_in_regulating_apoptosis_REACTOME	-0.7	-0.39	-0.15	-0.09
Role_of_LAT2_NTAL_LAB_on_calcium_mobilization_REACTOME	-1.11	-0.52	-0.44	-0.11
Role_of_second_messengers_in_netrin_1_signaling_REACTOME	0.16	0.16	-0.01	0.13
S1P1_pathway_NCI_NATURE	-0.82	-0.4	-0.61	0.39
S1P2_pathway_NCI_NATURE	-0.99	-0.74	0.1	0.17
S1P3_pathway_NCI_NATURE	-0.32	0.23	0.01	-0.02
S1P4_pathway_NCI_NATURE	0.16	0.05	-0.04	0.1
S1P5_pathway_NCI_NATURE	0.08	-0.07	-0.05	-0.03
S6K1_mediated_signalling_REACTOME	-0.04	0.13	0.07	0.06
S6K1_signalling_REACTOME	0	0.16	0.13	0.08
SEMA3A_Plexin_repulsion_signaling_by_inhibiting_Integrin_adhesion_REACTOME	-0.36	-0.35	-0.01	-0.07
SHC1_events_in_EGFR_signaling_REACTOME	-0.68	-0.62	0.18	0.23
SHC1_events_in_ERBB2_signaling_REACTOME	-1.28	-1.02	0.13	-0.21
SHC1_events_in_ERBB4_signaling_REACTOME	-1.04	-0.56	0.26	-0.32
SHC_mediated_cascade_REACTOME	0.33	0.57	0.06	0.03
SHC_mediated_signalling_REACTOME	-0.44	-0.16	0.27	0.11
SHC_related_events_REACTOME	-0.44	-0.17	0.23	0.12
SHC_related_events_triggered_by_IGF1R_REACTOME	-0.64	-0.39	0.3	0.17
SLC_mediated_transmembrane_transport_REACTOME	1.47	0.84	0.06	-0.08
SMAC_binds_to_IAPs_REACTOME	-0.55	-0.28	-0.06	-0.05
SMAC_mediated_apoptotic_response_REACTOME	-0.55	-0.28	-0.06	-0.05
SMAC_mediated_dissociation_of_IAP_caspase_complexes_REACTOME	-0.55	-0.28	-0.06	-0.05
SMAD2_3_MH2_Domain_Mutants_in_Cancer_REACTOME	-0.42	0.02	-0.38	-0.02
SMAD2_3_Phosphorylation_Motif_Mutants_in_Cancer_REACTOME	-0.42	0.02	-0.38	-0.02
SMAD2_SMAD3_SMAD4_heterotrimer_regulates_transcription_REACTOME	-0.11	0.06	-0.15	-0.01
SMAD4_MH2_Domain_Mutants_in_Cancer_REACTOME	-0.42	0.02	-0.38	-0.02
SOS_mediated_signalling_REACTOME	-0.82	-0.46	0.25	0.12
SRP_dependent_cotranslational_protein_targeting_to_membrane_REACTOME	-0.06	-0.13	-0.01	-0.01
STAT6_mediated_induction_of_chemokines_REACTOME	0.06	-0.12	-0.01	0.1
STING_mediated_induction_of_host_immune_responses_REACTOME	-0.08	-0.1	0.01	0.04
S_Phase_REACTOME	-0.03	0	0.12	-0.08
Scavenging_by_Class_B_Receptors_REACTOME	0.1	0.04	-0.5	-0.04
Sema3A_PAK_dependent_Axon_repulsion_REACTOME	-0.43	-0.45	-0.03	-0.11
Sema4D_in_semaphorin_signaling_REACTOME	-0.08	-0.09	0.04	0.01
Sema4D_induced_cell_migration_and_growth_cone_collapse_REACTOME	0.02	-0.06	0.02	-0.01
Sema4D_mediated_inhibition_of_cell_attachment_and_migration_REACTOME	-0.32	-0.35	-0.04	-0.09
Semaphorin_interactions_REACTOME	-0.5	-0.53	0.06	-0.04
Senescence_Associated_Secretory_Phenotype__SASP__REACTOME	0.07	0.11	0	0.15
Serotonin_clearance_from_the_synaptic_cleft_REACTOME	-0.04	-0.19	0.01	0.14
Signal_Transduction_REACTOME	-0.67	-0.47	-0.03	0.2
Signal_amplification_REACTOME	-0.46	-0.51	-0.03	-0.09
Signal_transduction_by_L1_REACTOME	0.3	-0.08	0.24	0.12
Signaling_by_Activin_REACTOME	-0.32	-0.22	-0.05	-0.35
Signaling_by_Aurora_kinases_NCI_NATURE	-0.71	0.08	0.31	-0.23
Signaling_by_BMP_REACTOME	0.13	0.29	0.43	0.03
Signaling_by_EGFR_REACTOME	-1.4	-0.48	-0.3	0.37
Signaling_by_EGFR_in_Cancer_REACTOME	-1.38	-0.48	-0.28	0.37
Signaling_by_EGFRvIII_in_Cancer_REACTOME	-1.38	-0.48	-0.28	0.37
Signaling_by_ERBB2_REACTOME	-1.34	-0.48	-0.37	0.07
Signaling_by_ERBB4_REACTOME	-1.35	-0.76	-0.49	-0.25
Signaling_by_FGFR_REACTOME	-1.4	-0.55	-0.35	0.34
Signaling_by_FGFR1_amplification_mutants_REACTOME	0.27	0.35	0.07	0.15
Signaling_by_FGFR1_fusion_mutants_REACTOME	-0.26	0.22	0.05	0.15
Signaling_by_FGFR1_mutants_REACTOME	0.22	0.67	0.07	0.26
Signaling_by_FGFR2_amplification_mutants_REACTOME	-0.17	-0.42	-0.03	-0.29
Signaling_by_FGFR_in_disease_REACTOME	-1.3	-0.4	-0.35	0.36
Signaling_by_FGFR_mutants_REACTOME	0.07	0.83	0.12	0.15
Signaling_by_Hippo_REACTOME	-0.18	-0.05	-0.02	-0.07
Signaling_by_Insulin_receptor_REACTOME	0.32	1.51	0.36	0.55
Signaling_by_Interleukins_REACTOME	-0.64	-0.21	0.02	0.24
Signaling_by_Leptin_REACTOME	-0.23	-0.07	0.25	0.1
Signaling_by_Ligand_Responsive_EGFR_Variants_in_Cancer_REACTOME	-1.38	-0.48	-0.28	0.37
Signaling_by_NODAL_REACTOME	0.03	-0.05	0.06	0
Signaling_by_NOTCH_REACTOME	0.4	0.79	-0.03	0.73
Signaling_by_NOTCH1_REACTOME	-0.2	0.33	0.19	0.1
Signaling_by_NOTCH1_HD+PEST_Domain_Mutants_in_Cancer_REACTOME	-0.2	0.33	0.19	0.1
Signaling_by_NOTCH1_HD_Domain_Mutants_in_Cancer_REACTOME	-0.2	0.33	0.19	0.1
Signaling_by_NOTCH1_PEST_Domain_Mutants_in_Cancer_REACTOME	-0.2	0.33	0.19	0.1
Signaling_by_NOTCH1_in_Cancer_REACTOME	-0.2	0.33	0.19	0.1
Signaling_by_NOTCH1_t_7;9__NOTCH1_M1580_K2555__Translocation_Mutant_REACTOME	-0.2	0.33	0.19	0.1
Signaling_by_NOTCH2_REACTOME	0.62	0.66	0.15	0.66
Signaling_by_Overexpressed_Wild_Type_EGFR_in_Cancer_REACTOME	-1.4	-0.48	-0.3	0.37
Signaling_by_PDGF_REACTOME	-1.19	-0.47	-0.38	0.04
Signaling_by_Robo_receptor_REACTOME	-0.59	-0.64	-0.04	-0.14
Signaling_by_SCF_KIT_REACTOME	-1.29	-0.41	-0.31	0.22
Signaling_by_TGF_beta_Receptor_Complex_REACTOME	-0.42	0.02	-0.38	-0.02
Signaling_by_TGF_beta_Receptor_Complex_in_Cancer_REACTOME	-0.42	0.02	-0.38	-0.02
Signaling_by_Type_1_Insulin_like_Growth_Factor_1_Receptor__IGF1R__REACTOME	0.08	1.37	0.38	0.63
Signaling_by_VEGF_REACTOME	-1.78	-0.87	0.37	0.21
Signaling_by_WNT_in_cancer_REACTOME	-0.53	-0.17	0.31	0.14
Signaling_by_Wnt_REACTOME	-0.58	-0.35	0.18	-0.03
Signaling_by_the_B_Cell_Receptor__BCR__REACTOME	-0.99	-0.45	-0.15	0.16
Signaling_events_mediated_by_HDAC_Class_I_NCI_NATURE	0.03	0.18	0.34	0.34
Signaling_events_mediated_by_HDAC_Class_III_NCI_NATURE	-0.15	0.15	0.25	0.13
Signaling_events_mediated_by_Hepatocyte_Growth_Factor_Receptor__c_Met__NCI_NATURE	-1.66	-0.09	0.11	1.79
Signaling_events_mediated_by_PRL_NCI_NATURE	0.13	-0.01	0.07	0.02
Signaling_events_mediated_by_PTP1B_NCI_NATURE	-0.08	0.03	-0.11	0.3
Signaling_events_mediated_by_Stem_cell_factor_receptor__c_Kit__NCI_NATURE	-0.99	0.08	0.01	0.12
Signaling_events_mediated_by_TCPTP_NCI_NATURE	0.16	0.37	0.07	0.81
Signaling_events_mediated_by_VEGFR1_and_VEGFR2_NCI_NATURE	-1.14	-0.58	0.08	0.14
Signaling_events_mediated_by_focal_adhesion_kinase_NCI_NATURE	-1.65	-0.13	0.07	1.68
Signaling_events_mediated_by_the_Hedgehog_family_NCI_NATURE	-0.55	-0.09	0.24	0.18
Signaling_events_regulated_by_Ret_tyrosine_kinase_NCI_NATURE	-1.2	-0.18	0.04	0.25
Signalling_by_NGF_REACTOME	-1.52	0	0.16	0.33
Signalling_to_ERKs_REACTOME	-0.39	0.02	0.25	0.28
Signalling_to_RAS_REACTOME	-0.35	0.05	0.24	0.21
Signalling_to_p38_via_RIT_and_RIN_REACTOME	-0.12	0.1	0.29	0.22
Small_interfering_RNA__siRNA__biogenesis_REACTOME	-0.29	-0.2	-0.02	-0.06
Smooth_Muscle_Contraction_REACTOME	-0.29	-0.26	0.01	-0.11
Sperm_Oocyte_Membrane_Binding_REACTOME	0.06	-0.25	-0.05	-0.07
Sphingosine_1_phosphate__S1P__pathway_NCI_NATURE	-1.59	-0.52	0.13	0.97
Spry_regulation_of_FGF_signaling_REACTOME	-0.04	0.01	0.05	0.32
Stabilization_and_expansion_of_the_E_cadherin_adherens_junction_NCI_NATURE	-0.75	-0.86	-0.3	-0.3
Stimulation_of_the_cell_death_response_by_PAK_2p34_REACTOME	-0.33	-0.19	-0.04	-0.11
Stimuli_sensing_channels_REACTOME	-0.01	0.06	0.05	-0.21
Sulfur_amino_acid_metabolism_REACTOME	-0.07	0.09	0.07	-0.02
Sumoylation_by_RanBP2_regulates_transcriptional_repression_NCI_NATURE	-0.15	-0.29	-0.02	-0.05
Syndecan_1_mediated_signaling_events_NCI_NATURE	-1.42	0.23	0.09	1.89
Syndecan_2_mediated_signaling_events_NCI_NATURE	-0.49	-0.39	0.1	0.9
Syndecan_3_mediated_signaling_events_NCI_NATURE	0.32	-0.05	0.05	0.46
Syndecan_4_mediated_signaling_events_NCI_NATURE	0.2	0.14	-0.59	-0.55
Syndecan_interactions_REACTOME	-0.31	-0.58	-0.2	-0.28
Synthesis_and_interconversion_of_nucleotide_di__and_triphosphates_REACTOME	-0.11	-0.11	0	0.03
Synthesis_of_12_eicosatetraenoic_acid_derivatives_REACTOME	1.09	0.92	0.05	0.02
Synthesis_of_5_eicosatetraenoic_acids_REACTOME	0.16	0.08	0.09	-0.02
Synthesis_of_DNA_REACTOME	-0.02	0.08	0.11	0.02
Synthesis_of_PIPs_at_the_Golgi_membrane_REACTOME	-0.17	-0.04	0.05	0.01
Synthesis_of_PIPs_at_the_early_endosome_membrane_REACTOME	-0.17	-0.04	0.05	0.01
Synthesis_of_PIPs_at_the_late_endosome_membrane_REACTOME	-0.17	-0.04	0.05	0.01
Synthesis_of_epoxy__EET__and_dihydroxyeicosatrienoic_acids__DHET__REACTOME	0.52	0.24	-0.17	-0.12
Synthesis_of_very_long_chain_fatty_acyl_CoAs_REACTOME	-0.15	-0.08	0.03	0.03
TAK1_activates_NFkB_by_phosphorylation_and_activation_of_IKKs_complex_REACTOME	-0.25	0.06	-0.48	-0.19
TCF_dependent_signaling_in_response_to_WNT_REACTOME	-0.71	-0.19	0.33	0.14
TCR_signaling_in_naive_CD4+_T_cells_NCI_NATURE	-0.32	0.09	0.09	0.22
TGFBR_CELL_MAP	-1.21	-0.13	-0.18	0.76
TGFBR1_KD_Mutants_in_Cancer_REACTOME	-0.42	0.02	-0.38	-0.02
TGFBR1_LBD_Mutants_in_Cancer_REACTOME	-0.42	0.02	-0.38	-0.02
TGFBR2_Kinase_Domain_Mutants_in_Cancer_REACTOME	-0.42	0.02	-0.38	-0.02
TGFBR2_MSI_Frameshift_Mutants_in_Cancer_REACTOME	-0.42	0.02	-0.38	-0.02
TGF_beta_receptor_signaling_NCI_NATURE	-0.62	0.07	-0.1	0.69
TGF_beta_receptor_signaling_in_EMT__epithelial_to_mesenchymal_transition__REACTOME	0.04	0.08	0.02	-0.03
TNF_alpha_NF_kB_CELL_MAP	0	0.2	0.28	0.08
TNF_receptor_signaling_pathway_NCI_NATURE	-1.38	-0.43	-0.29	0.62
TNF_signaling_REACTOME	0.8	0.7	0.51	0.04
TRAF6_Mediated_Induction_of_proinflammatory_cytokines_REACTOME	-0.92	-0.29	-0.39	-0.06
TRAF6_mediated_NF_kB_activation_REACTOME	-0.23	-0.16	-0.4	-0.15
TRAF6_mediated_induction_of_NFkB_and_MAP_kinases_upon_TLR7_8_or_9_activation_REACTOME	-0.61	-0.08	-0.33	-0.05
TRAF6_mediated_induction_of_TAK1_complex_REACTOME	-0.73	-0.31	-0.02	-0.01
TRAIL__signaling_REACTOME	-0.57	0.37	0.11	0.17
TRAIL_signaling_pathway_NCI_NATURE	-2.2	-0.53	-0.12	1.54
TRIF_mediated_TLR3_TLR4_signaling_REACTOME	-1.46	-0.7	-0.38	-0.11
Telomere_C_strand__Lagging_Strand__Synthesis_REACTOME	-0.03	0.12	0.09	0.05
Telomere_Maintenance_REACTOME	0.5	0.89	0.7	0.69
The_NLRP1_inflammasome_REACTOME	-0.32	-0.45	0.04	-0.06
The_citric_acid__TCA__cycle_and_respiratory_electron_transport_REACTOME	0.24	0.25	0.04	-0.06
Thrombin_signalling_through_proteinase_activated_receptors__PARs__REACTOME	0.68	0.64	-0.22	0.05
Thromboxane_A2_receptor_signaling_NCI_NATURE	-0.19	-0.48	-0.04	-0.1
Tie2_Signaling_REACTOME	-0.21	0.06	-0.21	-0.29
Toll_Like_Receptor_10__TLR10__Cascade_REACTOME	-0.91	-0.32	-0.35	-0.06
Toll_Like_Receptor_2__TLR2__Cascade_REACTOME	-0.96	-0.53	-0.26	-0.04
Toll_Like_Receptor_3__TLR3__Cascade_REACTOME	-1.46	-0.7	-0.38	-0.11
Toll_Like_Receptor_4__TLR4__Cascade_REACTOME	-0.96	-0.44	-0.33	-0.19
Toll_Like_Receptor_5__TLR5__Cascade_REACTOME	-0.91	-0.32	-0.35	-0.06
Toll_Like_Receptor_7_8__TLR7_8__Cascade_REACTOME	-0.58	-0.09	-0.3	-0.04
Toll_Like_Receptor_9__TLR9__Cascade_REACTOME	-0.65	-0.1	-0.3	-0.04
Toll_Like_Receptor_TLR1_TLR2_Cascade_REACTOME	-0.96	-0.53	-0.26	-0.04
Toll_Like_Receptor_TLR6_TLR2_Cascade_REACTOME	-0.96	-0.53	-0.26	-0.04
Toll_Like_Receptors_Cascades_REACTOME	-0.7	-0.28	-0.21	-0.11
Transcription_coupled_NER__TC_NER__REACTOME	-0.04	-0.03	-0.01	-0.01
Transcriptional__activation_of__cell_cycle_inhibitor_p21_REACTOME	0.73	0.61	0.15	0.09
Transcriptional_activation_of_mitochondrial_biogenesis_REACTOME	-0.38	-0.26	0.01	0.01
Transcriptional_activation_of_p53_responsive_genes_REACTOME	0.73	0.61	0.15	0.09
Transcriptional_activity_of_SMAD2_SMAD3_SMAD4_heterotrimer_REACTOME	-0.13	0.06	-0.19	-0.03
Transcriptional_regulation_of_pluripotent_stem_cells_REACTOME	0.28	0.01	0.07	0.45
Transcriptional_regulation_of_white_adipocyte_differentiation_REACTOME	-0.14	-0.08	0.35	0.35
Translocation_of_GLUT4_to_the_plasma_membrane_REACTOME	-0.21	-0.02	0.08	0.04
Transmembrane_transport_of_small_molecules_REACTOME	2.5	1.29	-0.32	-0.15
Transmission_across_Chemical_Synapses_REACTOME	0.41	0.3	-0.03	-0.21
Transport_of_connexons_to_the_plasma_membrane_REACTOME	-0.32	-0.19	-0.07	0.06
Transport_of_inorganic_cations_anions_and_amino_acids_oligopeptides_REACTOME	1.2	1.02	-0.07	0.08
Triglyceride_Biosynthesis_REACTOME	-0.17	-0.12	0.03	0.1
Trk_receptor_signaling_mediated_by_PI3K_and_PLC_gamma_NCI_NATURE	-0.58	-0.02	0.33	0.28
Trk_receptor_signaling_mediated_by_the_MAPK_pathway_NCI_NATURE	-0.26	0	0.28	0.18
Type_I_hemidesmosome_assembly_REACTOME	0.42	0.17	-0.25	0.1
Unfolded_Protein_Response__UPR__REACTOME	-0.17	-0.28	0.06	0.02
Unwinding_of_DNA_REACTOME	0.38	0.52	0.06	-0.06
Uptake_and_actions_of_bacterial_toxins_REACTOME	-0.07	-0.03	0	-0.02
Uptake_and_function_of_anthrax_toxins_REACTOME	0	0.08	0.01	0
VEGFA_VEGFR2_Pathway_REACTOME	-1.8	-1.27	0.04	0.03
VEGFR1_specific_signals_NCI_NATURE	-0.28	0.52	0.5	0.35
VEGFR2_mediated_cell_proliferation_REACTOME	-0.98	-0.52	-0.13	0.28
VEGFR2_mediated_vascular_permeability_REACTOME	0.01	-0.32	-0.03	-0.39
VEGFR3_signaling_in_lymphatic_endothelium_NCI_NATURE	-0.13	0.22	0.26	0.38
VEGF_binds_to_VEGFR_leading_to_receptor_dimerization_REACTOME	-0.27	0.04	0.03	0.18
VEGF_ligand_receptor_interactions_REACTOME	-0.27	0.04	0.03	0.18
Validated_targets_of_C_MYC_transcriptional_activation_NCI_NATURE	0.68	1.05	0.25	0.63
Validated_targets_of_C_MYC_transcriptional_repression_NCI_NATURE	-0.18	0.33	0.1	0.19
Visual_phototransduction_REACTOME	0.73	0.27	-0.09	0.04
Vitamin_B1__thiamin__metabolism_REACTOME	0.09	0.25	0.04	0.03
Vitamin_B2__riboflavin__metabolism_REACTOME	-0.13	0.03	0.07	-0.04
Vitamin_C__ascorbate__metabolism_REACTOME	-0.5	-0.35	0.03	-0.06
Vitamin_D__calciferol__metabolism_REACTOME	-0.18	0.28	0.04	0.17
Vitamins_REACTOME	-0.03	0.32	0.05	0.18
Wnt_CELL_MAP	-0.26	0.05	0.11	-0.14
Wnt_signaling_network_NCI_NATURE	-1.15	-0.84	0.05	0.61
XAV939_inhibits_tankyrase__stabilizing_AXIN_REACTOME	-0.71	-0.19	0.33	0.14
YAP1__and_WWTR1__TAZ__stimulated_gene_expression_REACTOME	-0.49	-0.53	0	0.2
ZBP1_DAI__mediated_induction_of_type_I_IFNs_REACTOME	-0.21	-0.16	-0.41	-0.24
a4b1_and_a4b7_Integrin_signaling_NCI_NATURE	-0.24	0.31	-0.12	-0.3
a6b1_and_a6b4_Integrin_signaling_NCI_NATURE	-0.78	-0.51	0.04	0.08
alpha_linolenic__omega3__and_linoleic__omega6__acid_metabolism_REACTOME	0.05	0.12	0.01	0.04
alpha_linolenic_acid__ALA__metabolism_REACTOME	0.05	0.12	0.01	0.04
amb2_Integrin_signaling_NCI_NATURE	1.24	0.69	0.18	-0.03
c_src_mediated_regulation_of_Cx43_function_and_closure_of_gap_junctions_REACTOME	-0.22	-0.08	-0.08	0.1
deactivation_of_the_beta_catenin_transactivating_complex_REACTOME	-0.75	-0.29	-0.02	-0.08
disassembly_of_the_destruction_complex_and_recruitment_of_AXIN_to_the_membrane_REACTOME	-0.34	-0.18	0.01	-0.12
eNOS_activation_REACTOME	0.1	0.16	-0.03	-0.09
eNOS_activation_and_regulation_REACTOME	0.1	0.16	-0.03	-0.09
formation_of_the_beta_catenin_TCF_transactivating_complex_REACTOME	-0.08	0.17	0.34	0.34
mTOR_signaling_pathway_NCI_NATURE	-0.23	0.03	-0.07	1.12
mTOR_signalling_REACTOME	0.15	0.68	0.07	0.45
misspliced_LRP5_mutants_have_enhanced_beta_catenin_dependent_signaling_REACTOME	-0.71	-0.19	0.33	0.14
negative_regulation_of_TCF_dependent_signaling_by_WNT_ligand_antagonists_REACTOME	-0.26	-0.12	0.06	-0.08
p38MAPK_events_REACTOME	-0.22	0.03	0.08	0.06
p38_MAPK_signaling_pathway_NCI_NATURE	-0.25	0.07	-0.13	0.27
p53_pathway_NCI_NATURE	-0.5	0.11	0.7	0.47
p75NTR_negatively_regulates_cell_cycle_via_SC1_REACTOME	-0.33	0.07	-0.01	0.43
p75NTR_recruits_signalling_complexes_REACTOME	-0.23	0.51	0.02	0.53
p75NTR_regulates_axonogenesis_REACTOME	-0.28	0.1	0.01	0.37
p75NTR_signals_via_NF_kB_REACTOME	-0.16	0.52	0.05	0.6
p75_NTR__mediated_signaling_NCI_NATURE	-0.74	0.57	0.81	0.42
p75_NTR_receptor_mediated_signalling_REACTOME	-0.46	0.26	0.15	0.49
phospho_PLA2_pathway_REACTOME	-0.35	-0.63	-0.07	-0.23
repression_of_WNT_target_genes_REACTOME	-0.28	-0.29	-0.04	-0.04
